# Supplementary material for: Patient‐related Predictors for the Functional Outcome of SuperPATH Hemiarthroplasty versus Conventional Approach Hemiarthroplasty: A Systematic Review and Meta‐regression Analysis of Randomized Controlled Trials
Source: Orthop Surg. 2024 Feb 1;16(4):791–801. doi: 10.1111/os.14006 (PMC10984811; doi:10.1111/os.14006)
Supplement: Supplementary file 1 — Data S1. Supporting Information. [file OS-16-791-s001.xlsx]

## Sheet: Sheet1
				1 = SuperPATH
				2 = conventional	.
					.
					.				Mittelwert	SD	1=≤70	Männlich	Median	SD
					N	N	Punkte	SD	Jahre		2=≥71	N	kg/m²		N	min.	SD	cm	SD	ml	SD	Tage	SD	Tage	SD	Punkte	SD	Punkte	SD	Punkte	SD
	Autor	Jahr	Herkunft	Zugang	Patienten mit Oberschenkelhalsfraktur	Dislozierte Oberschenkelhalsfraktur	HHS präoperativ	HHS präoperativ	Alter	Alter	Altersgruppen	Geschlecht	BMI	BMI	Diabetes mellitus	Operationsdauer	Operationsdauer	Inzisionslänge	Inzisionslänge	Intraoperativer Blutverlust	Intraoperativer Blutverlust	Dauer bis zur Mobilisation	Dauer bis zur Mobilisation	Krankenhausaufenthaltsdauer	Krankenhausaufenthaltsdauer	HHS ≤ 1 Woche postoperativ	HHS ≤ 1 Woche postoperativ	HHS 3 Monate postoperativ	HHS 3 Monate postoperativ	HHS 6 Monate postoperativ	HHS 6 Monate postoperativ
1.	Dai GH et al.	2019	China	1	61	61	33.16	1.71	69.9		1	22	25.63		17	71.58	6.84	7.06	0.98	56.24	12.76	1.72	0.3	9.16	1.57	33.16	1.71	88.42	1.95	91.04	1.63
				2	67	67	32.56	1.78	70.3		1	25	25.13		18	54.36	4.97	12.47	1.36	152.47	36.28	2.04	0.27	13.47	2.69	32.56	1.78	83.47	1.83	90.62	1.74
2.	Jia J et al.	2017	China	1	32	32	15.4	2.8	77.1	2.3	2	13			9	56	7	7.1	0.6	132	29	2.6	1			80.2	2.6			95.4	22.2
				2	32	32	15.6	2.4	78.5	2.6	2	11			7	52	6	17.1	1.9	156	28	5.5	1.6			67.7	5.1			92.7	22.9
3.	Wand X and Tian J	2021	China	1	50	50	43.16	8.73	67.84	7.35	1	26				112.96	13.25	7.03	1.15	193.64	23.78	2.73	0.58	9.32	1.04			91.13	6.74
				2	50	50	42.16	8.9	67.15	6.58	1	27				71.26	10.82	9.08	1.24	386.42	43.51	8.39	2.12	13.57	2.71			82.25	5.63
4.	Xia LZ et al.	2018	China	1	30	25			81	4.57	2	8			4	104.07	28.71	7.82	0.4	83	56.64	3.7	0.95			79.73	6.7	87.17	5.75	90.37	3.66
				2	32	30			80.66	4.26	2	11			5	89.16	24.58	11.84	0.99	165.63	117.34	6.78	1.18			60.78	5.26	81.47	4.54	89.78	3.73
5.	Zhao L et al.	2019	China	1	25				81.5	5.2	2	12				65.3	10.2	6.9	0.8					8.4	1.5	75.1	6.2			93.5	17.6
				2	25				82.8	6.3	2	10				48.2	6.1	11.5	2.1					10.1	2.1	62.5	7.3			92.8	16.1
